# Supplementary material for: Non-coding RNA fragments account for the majority of annotated piRNAs expressed in somatic non-gonadal tissues
Source: Commun Biol. 2018 Jan 22;1:2. doi: 10.1038/s42003-017-0001-7 (PMC6052916; doi:10.1038/s42003-017-0001-7)
Supplement: Supplementary file 3 — Supplementary Data 1 [file 42003_2017_1_MOESM3_ESM.xlsx]

## Sheet: ambiguous piRNAs in piRBase
Supplementary Data 1: ambiguous human piRNAs in piRBase (1 mismatch allowance)
piRBase ID	Alternative category	Alternative annotation	piRNA length	Aligned sequence	Alignment: matches (.) transitions (:) transversions (x)	Identity	Coverage
piR-hsa-22381	tRNA	Homo_sapiens_chr10.trna4-AsnGTT	28	TGTTAACCGAAAGGTTGGTGGTTCGAGC	............................	28/28	28/28
piR-hsa-22382	tRNA	Homo_sapiens_chr10.trna4-AsnGTT	29	TGTTAACCGAAAGGTTGGTGGTTCGAGCC	.............................	29/29	29/29
piR-hsa-23621	tRNA	Homo_sapiens_chr10.trna4-AsnGTT	26	CGGCTGTTAACCGAAAGGTTGGTGGT	..........................	26/26	26/26
piR-hsa-28839	tRNA	Homo_sapiens_chr10.trna4-AsnGTT	30	GTTAACCGAAAGGTTGGTGGTTCGAGCCCA	..............................	30/30	30/30
piR-hsa-29416	tRNA	Homo_sapiens_chr10.trna4-AsnGTT	26	TAACCGAAAGGTTGGTGGTTCGAGCC	..........................	26/26	26/26
piR-hsa-29417	tRNA	Homo_sapiens_chr10.trna4-AsnGTT	27	TAACCGAAAGGTTGGTGGTTCGAGCCC	...........................	27/27	27/27
piR-hsa-28223	tRNA	Homo_sapiens_chr11.trna12-ProTGG	30	GGCTCGTTGGTCTAGGGGTATGATTCTCGG	..............................	30/30	30/30
piR-hsa-27133	tRNA	Homo_sapiens_chr11.trna11-LysTTT	29	GCCTGGATAGCTCAGTTGGTAGAGCATCA	.............................	29/29	29/29
piR-hsa-27134	tRNA	Homo_sapiens_chr11.trna11-LysTTT	31	GCCTGGATAGCTCAGTTGGTAGAGCATCAGA	...............................	31/31	31/31
piR-hsa-28374	tRNA	Homo_sapiens_chr12.trna8-AlaTGC	31	GGGGATGTAGCTCAGTGGTAGAGCGCATGCT	...............................	31/31	31/31
piR-hsa-28378	tRNA	Homo_sapiens_chr12.trna8-AlaTGC	31	GGGGATNTAGCTCAGTGGTAGAGCGCATGCT	......X........................	30/30	31/31
piR-hsa-11256	tRNA	Homo_sapiens_chr12.trna13-AlaTGC	26	TGAGGCCCCGGGTTCGATCCCCGGCA	..........................	26/26	26/26
piR-hsa-28467	tRNA	Homo_sapiens_chr14.trna2-LeuTAG	26	GGTAGTGTGGCCGAGCGGTCTAAGGC	..........................	26/26	26/26
piR-hsa-7201	tRNA	Homo_sapiens_chr14.trna4-ThrTGT	27	TCGCGAGTTCAAATCTCGCTGGGGCCT	...........................	27/27	27/27
piR-hsa-4947	tRNA	Homo_sapiens_chr14.trna5-TyrGTA	32	TCCTTAGGTCGCTGGTTCGATTCCGGCTCGAA	................................	32/32	32/32
piR-hsa-24143	tRNA	Homo_sapiens_chr14.trna5-TyrGTA	26	CTTAGGTCGCTGGTTCGATTCCGGCT	..........................	26/26	26/26
piR-hsa-3616	tRNA	Homo_sapiens_chr14.trna7-ArgACG	28	TCAGAAGATTCCAGGTTCGACTCCTGGC	............................	28/28	28/28
piR-hsa-28186	tRNA	Homo_sapiens_chr14.trna10-IleAAT	26	GGCCGGTTAGCTCAGTTGGTTAGAGC	..........................	26/26	26/26
piR-hsa-8030	tRNA	Homo_sapiens_chr14.trna12-LysTTT	27	TCTGAGGGTCCAGGGTTCATGTCCCTG	...........................	27/27	27/27
piR-hsa-8031	tRNA	Homo_sapiens_chr14.trna12-LysTTT	28	TCTGAGGGTCCAGGGTTCATGTCCCTGT	............................	28/28	28/28
piR-hsa-28395	tRNA	Homo_sapiens_chr15.trna3-CysGCA	27	GGGGGTATAGCTCAGTGGGTAGAGCAT	...........................	27/27	27/27
piR-hsa-28527	tRNA	Homo_sapiens_chr15.trna7-GlnCTG	29	GGTTCCATGGTGTAATGGTTAGCACTCTG	.............................	29/29	29/29
piR-hsa-17520	tRNA	Homo_sapiens_chr16.trna1-ArgCCG	29	TGGATAAGGCGTCTGATTCCGGATCAGAA	.............................	29/29	29/29
piR-hsa-23327	tRNA	Homo_sapiens_chr16.trna7-LysCTT	29	CCGGCTAGCTCAGTCGGTAGAGCATGAGA	.............................	29/29	29/29
piR-hsa-23619	tRNA	Homo_sapiens_chr16.trna7-LysCTT	30	CGGCTAGCTCAGTCGGTAGAGCATGAGACT	..............................	30/30	30/30
piR-hsa-27619	tRNA	Homo_sapiens_chr16.trna7-LysCTT	29	GCCCGGCTAGCTCAGTCGGTAGAGCATGA	.............................	29/29	29/29
piR-hsa-27620	tRNA	Homo_sapiens_chr16.trna7-LysCTT	30	GCCCGGCTAGCTCAGTCGGTAGAGCATGAG	..............................	30/30	30/30
piR-hsa-27621	tRNA	Homo_sapiens_chr16.trna7-LysCTT	31	GCCCGGCTAGCTCAGTCGGTAGAGCATGAGA	...............................	31/31	31/31
piR-hsa-27622	tRNA	Homo_sapiens_chr16.trna7-LysCTT	32	GCCCGGCTAGCTCAGTCGGTAGAGCATGAGAC	................................	32/32	32/32
piR-hsa-27623	tRNA	Homo_sapiens_chr16.trna7-LysCTT	32	GCCCGGNTAGCTCAGTCGGTAGAGCATGAGAC	......X.........................	31/31	32/32
piR-hsa-31237	tRNA	Homo_sapiens_chr16.trna7-LysCTT	31	TAGAGCATGAGACTCTTAATCTCAGGGTCGT	...............................	31/31	31/31
piR-hsa-31238	tRNA	Homo_sapiens_chr16.trna7-LysCTT	32	TAGAGCATGAGACTCTTAATCTCAGGGTCGTG	................................	32/32	32/32
piR-hsa-2106	tRNA	Homo_sapiens_chr16.trna18-GlyGCC	29	ATTGGTGGTTCAGTGGTAGAATTCTCGCC	.............................	29/29	29/29
piR-hsa-2107	tRNA	Homo_sapiens_chr16.trna18-GlyGCC	31	ATTGGTGGTTCAGTGGTAGAATTCTCGCCTG	...............................	31/31	31/31
piR-hsa-12790	tRNA	Homo_sapiens_chr16.trna18-GlyGCC	29	CATTGGTGGTTCAGTGGTAGAATTCTCGC	.............................	29/29	29/29
piR-hsa-18709	tRNA	Homo_sapiens_chr16.trna18-GlyGCC	29	TGGTGGTTCAGTGGTAGAATTCTCGCCTG	.............................	29/29	29/29
piR-hsa-25779	tRNA	Homo_sapiens_chr16.trna18-GlyGCC	27	TTGGTGGTTCAGTGGTAGAATTCTCGC	...........................	27/27	27/27
piR-hsa-25780	tRNA	Homo_sapiens_chr16.trna18-GlyGCC	29	TTGGTGGTTCAGTGGTAGAATTCTCGCCT	.............................	29/29	29/29
piR-hsa-25781	tRNA	Homo_sapiens_chr16.trna18-GlyGCC	30	TTGGTGGTTCAGTGGTAGAATTCTCGCCTG	..............................	30/30	30/30
piR-hsa-25782	tRNA	Homo_sapiens_chr16.trna18-GlyGCC	31	TTGGTGGTTCAGTGGTAGAATTCTCGCCTGC	...............................	31/31	31/31
piR-hsa-25783	tRNA	Homo_sapiens_chr16.trna18-GlyGCC	32	TTGGTGGTTCAGTGGTAGAATTCTCGCCTGCC	................................	32/32	32/32
piR-hsa-28396	tRNA	Homo_sapiens_chr17.trna15-CysGCA	28	GGGGGTATAGCTCAGTGGTAGAGCATTT	............................	28/28	28/28
piR-hsa-28397	tRNA	Homo_sapiens_chr17.trna15-CysGCA	29	GGGGGTATAGCTCAGTGGTAGAGCATTTG	.............................	29/29	29/29
piR-hsa-28398	tRNA	Homo_sapiens_chr17.trna15-CysGCA	30	GGGGGTATAGCTCAGTGGTAGAGCATTTGA	..............................	30/30	30/30
piR-hsa-23588	tRNA	Homo_sapiens_chr17.trna20-MetCAT	28	CGGAAGCGTGCTGGGCCCATAACCCAGA	............................	28/28	28/28
piR-hsa-23679	tRNA	Homo_sapiens_chr17.trna20-MetCAT	32	CGTGCTGGGCCCATAACCCAGAGGTCGATGGA	................................	32/32	32/32
piR-hsa-27398	tRNA	Homo_sapiens_chr17.trna20-MetCAT	27	GCAGAGTGGCGCAGCGGAAGCGTGCTG	...........................	27/27	27/27
piR-hsa-27399	tRNA	Homo_sapiens_chr17.trna20-MetCAT	28	GCAGAGTGGCGCAGCGGAAGCGTGCTGG	............................	28/28	28/28
piR-hsa-27400	tRNA	Homo_sapiens_chr17.trna20-MetCAT	32	GCAGAGTGGCGCAGCGGAAGCGTGCTGGGCCC	................................	32/32	32/32
piR-hsa-29114	tRNA	Homo_sapiens_chr17.trna34-IleAAT	31	TAACGCCAAGGTCGCGGGTTCGAACCCCGTA	...............................	31/31	31/31
piR-hsa-27616	tRNA	Homo_sapiens_chr19.trna8-SeC(e)TCA	30	GCCCGGATGATCCTCAGTGGTCTGGGGTGC	..............................	30/30	30/30
piR-hsa-20757	tRNA	Homo_sapiens_chr1.trna4-GlyCCC	27	TGGTTCAGTGGTAGAATTCTCGCCTCC	...........................	27/27	27/27
piR-hsa-22380	tRNA	Homo_sapiens_chr1.trna7-AsnGTT	27	TGTTAACCGAAAGATTGGTGGTTCGAG	...........................	27/27	27/27
piR-hsa-31280	tRNA	Homo_sapiens_chr1.trna9-ArgTCT	27	TAGAGGCTGAAGGCATTCAAAGGTTCC	...........................	27/27	27/27
piR-hsa-32299	tRNA	Homo_sapiens_chr1.trna9-ArgTCT	27	TTCCGGGTTCGAGTCCCGGCGGAGTCG	...........................	27/27	27/27
piR-hsa-6144	tRNA	Homo_sapiens_chr1.trna85-ValCAC	30	TCCGTAGTGTAGTGGTTATCACGTTCGCCT	..............................	30/30	30/30
piR-hsa-6145	tRNA	Homo_sapiens_chr1.trna85-ValCAC	32	TCCGTAGTGTAGTGGTTATCACGTTCGCCTCA	................................	32/32	32/32
piR-hsa-23330	tRNA	Homo_sapiens_chr1.trna85-ValCAC	28	CCGTAGTGTAGTGGTTATCACGTTCGCC	............................	28/28	28/28
piR-hsa-23656	tRNA	Homo_sapiens_chr1.trna85-ValCAC	27	CGTAGTGTAGTGGTTATCACGTTCGCC	...........................	27/27	27/27
piR-hsa-24683	tRNA	Homo_sapiens_chr1.trna85-ValCAC	30	TTCCGTAGTGTAGTGGTTATCACGTTCGCC	..............................	30/30	30/30
piR-hsa-24684	tRNA	Homo_sapiens_chr1.trna85-ValCAC	32	TTCCGTAGTGTAGTGGTTATCACGTTCGCCTC	................................	32/32	32/32
piR-hsa-5934	tRNA	Homo_sapiens_chr1.trna136-Undet???	27	TCCCTGGTAGTCTAGTGGTTAGGATTC	...........................	27/27	27/27
piR-hsa-28390	tRNA	Homo_sapiens_chr2.trna3-AlaAGC	30	GGGGGATTAGCTCAAATGGTAGAGCGCTCG	..............................	30/30	30/30
piR-hsa-23655	tRNA	Homo_sapiens_chr5.trna15-ValAAC	28	CGTAGTGTAGTGGTCATCACGTTCGCCT	............................	28/28	28/28
piR-hsa-28876	tRNA	Homo_sapiens_chr5.trna15-ValAAC	31	GTTTCCGTAGTGTAGTGGTCATCACGTTCGC	...............................	31/31	31/31
piR-hsa-28877	tRNA	Homo_sapiens_chr5.trna15-ValAAC	32	GTTTCCGTAGTGTAGTGGTCATCACGTTCGCC	................................	32/32	32/32
piR-hsa-4945	tRNA	Homo_sapiens_chr6.trna14-TyrGTA	31	TCCTTAGGTCGCTGGTTCGAATCCGGCTCGA	...............................	31/31	31/31
piR-hsa-4946	tRNA	Homo_sapiens_chr6.trna14-TyrGTA	32	TCCTTAGGTCGCTGGTTCGAATCCGGCTCGAA	................................	32/32	32/32
piR-hsa-28185	tRNA	Homo_sapiens_chr6.trna28-IleAAT	26	GGCCGGTTAGCTCAGTTGGTCAGAGC	..........................	26/26	26/26
piR-hsa-28402	tRNA	Homo_sapiens_chr6.trna65-AlaAGC	29	GGGGGTGTAGCTCAGTGGTAGAGCGCGTG	.............................	29/29	29/29
piR-hsa-28403	tRNA	Homo_sapiens_chr6.trna65-AlaAGC	30	GGGGGTGTAGCTCAGTGGTAGAGCGCGTGC	..............................	30/30	30/30
piR-hsa-28404	tRNA	Homo_sapiens_chr6.trna65-AlaAGC	31	GGGGGTGTAGCTCAGTGGTAGAGCGCGTGCT	...............................	31/31	31/31
piR-hsa-28405	tRNA	Homo_sapiens_chr6.trna65-AlaAGC	32	GGGGGTGTAGCTCAGTGGTAGAGCGCGTGCTT	................................	32/32	32/32
piR-hsa-28406	tRNA	Homo_sapiens_chr6.trna65-AlaAGC	30	GGGGGTNTAGCTCAGTGGTAGAGCGCGTGC	......X.......................	29/29	30/30
piR-hsa-28407	tRNA	Homo_sapiens_chr6.trna65-AlaAGC	32	GGGGGTNTAGCTCAGTGGTAGAGCGCGTGCTT	......X.........................	31/31	32/32
piR-hsa-28421	tRNA	Homo_sapiens_chr6.trna65-AlaAGC	31	GGGGTNTAGCTCAGTGGTAGAGCGCGTGCTT	.....X.........................	30/30	31/31
piR-hsa-28819	tRNA	Homo_sapiens_chr6.trna70-AlaCGC	31	GTGTAGCTCAGTGGTAGAGCGCGTGCTTCGC	...............................	31/31	31/31
piR-hsa-27138	tRNA	Homo_sapiens_chr6.trna118-LysTTT	30	GCCTGGGTAGCTCAGTCGGTAGAGC-ATCAG	.........................-.....	30/30	30/30
piR-hsa-27139	tRNA	Homo_sapiens_chr6.trna118-LysTTT	31	GCCTGGGTAGCTCAGTCGGTAGAGC-ATCAGA	.........................-......	31/31	31/31
piR-hsa-27140	tRNA	Homo_sapiens_chr6.trna118-LysTTT	32	GCCTGGGTAGCTCAGTCGGTAGAGC-ATCAGAC	.........................-.......	32/32	32/32
piR-hsa-28175	tRNA	Homo_sapiens_chr6.trna131-GlnCTG	27	GGCCCCATGGTGTAATGGTCAGCACTC	...........................	27/27	27/27
piR-hsa-27137	tRNA	Homo_sapiens_chr6.trna149-LysTTT	26	GCCTGGGTAGCTCAGTCGGTAGAGCA	..........................	26/26	26/26
piR-hsa-17138	tRNA	Homo_sapiens_chr6.trna155-LeuTAA	30	TGGACAGGTGTCCGCGTGGGTTCGAGCCCC	..............................	30/30	30/30
piR-hsa-23671	tRNA	Homo_sapiens_chr8.trna10-MetCAT	26	CGTGAGTTCGATCCTCACACGGGGCA	..........................	26/26	26/26
piR-hsa-28183	tRNA	Homo_sapiens_chrX.trna5-IleGAT	26	GGCCGGTTAGCTCAGTTGGTAAGAGC	..........................	26/26	26/26
piR-hsa-1243	tRNA	Homo_sapiens_chr16.trna7-LysCTT	32	GCCCGGCTAGCTCAGTCGGTAGAGCATGAGA	...............................	31/31	31/32
piR-hsa-28116	tRNA	Homo_sapiens_chr17.trna20-MetCAT	32	GCAGAGTGGCGCAGCGGAAGCGTGCTGGGCC	...............................	31/31	31/32
piR-hsa-1282	tRNA	Homo_sapiens_chr1.trna45-GlyTCC	32	GCGTTGGTGGTATAGTGGTGAGCATAGCTGC	...............................	31/31	31/32
piR-hsa-28392	tRNA	Homo_sapiens_chr6.trna65-AlaAGC	32	GGGGGTGTAGCTCAGTGGTAGAGCGCGTGCT	...............................	31/31	31/32
piR-hsa-28393	tRNA	Homo_sapiens_chr6.trna65-AlaAGC	32	GGGGGTNTAGCTCAGTGGTAGAGCGCGTGCT	......X........................	30/30	31/32
piR-hsa-1242	tRNA	Homo_sapiens_chr16.trna7-LysCTT	31	GCCCGGCTAGCTCAGTCGGTAGAGCATGAG	..............................	30/30	30/31
piR-hsa-1207	tRNA	Homo_sapiens_chr16.trna18-GlyGCC	31	GCATTGGTGGTTCAGTGGTAGAATTCTCGC	..............................	30/30	30/31
piR-hsa-28131	tRNA	Homo_sapiens_chr16.trna18-GlyGCC	31	GCATTGGTGGTTCAGTGGTAGAATTCTCGC	..............................	30/30	30/31
piR-hsa-5937	tRNA	Homo_sapiens_chr1.trna59-GluCTC	31	TCCCTGGTGGTCTAGTGGTTAGGATTCGGC	..............................	30/30	30/31
piR-hsa-24672	tRNA	Homo_sapiens_chr1.trna59-GluCTC	31	TCCCTGGTGGTCTAGTGGTTAGGATTCGGC	..............................	30/30	30/31
piR-hsa-6146	tRNA	Homo_sapiens_chr1.trna85-ValCAC	31	TCCGTAGTGTAGTGGTTATCACGTTCGCCT	..............................	30/30	30/31
piR-hsa-28391	tRNA	Homo_sapiens_chr6.trna65-AlaAGC	31	GGGGGTGTAGCTCAGTGGTAGAGCGCGTGC	..............................	30/30	30/31
piR-hsa-1593	tRNA	Homo_sapiens_chr14.trna3-ProTGG	30	GGCTCGTTGGTCTAGTGGTATGATTCTCG	.............................	29/29	29/30
piR-hsa-28190	tRNA	Homo_sapiens_chr15.trna1-HisGTG	30	GCCGTGATCGTATAGTGGTTAGTACTCTG	.............................	29/29	29/30
piR-hsa-23231	tRNA	Homo_sapiens_chr1.trna59-GluCTC	30	CCCTGGTGGTCTAGTGGTTAGGATTCGGC	.............................	29/29	29/30
piR-hsa-5770	tRNA	Homo_sapiens_chr16.trna7-LysCTT	29	CCCGGCTAGCTCAGTCGGTAGAGCATGA	............................	28/28	28/29
piR-hsa-13893	tRNA	Homo_sapiens_chr17.trna20-MetCAT	29	GCAGAGTGGCGCAGCGGAAGCGTGCTGG	............................	28/28	28/29
piR-hsa-1281	tRNA	Homo_sapiens_chr1.trna45-GlyTCC	29	GCGTTGGTGGTATAGTGGTGAGCATAGC	............................	28/28	28/29
piR-hsa-7239	tRNA	Homo_sapiens_chr14.trna5-TyrGTA	28	TCGCTGGTTCGATTCCGGCTCGAAGGA	...........................	27/27	27/28
piR-hsa-28189	tRNA	Homo_sapiens_chr15.trna1-HisGTG	28	GCCGTGATCGTATAGTGGTTAGTACTC	...........................	27/27	27/28
piR-hsa-7238	tRNA	Homo_sapiens_chr6.trna17-TyrGTA	28	TCGCTGGTTCGAATCCGGCTCGGAGGA	...........................	27/27	27/28
piR-hsa-23574	tRNA	Homo_sapiens_chr14.trna5-TyrGTA	27	CGCTGGTTCGATTCCGGCTCGAAGGA	..........................	26/26	26/27
piR-hsa-5067	tRNA	Homo_sapiens_chr14.trna7-ArgACG	27	TCCAGGTTCGACTCCTGGCTGGCTCG	..........................	26/26	26/27
piR-hsa-28188	tRNA	Homo_sapiens_chr15.trna1-HisGTG	27	GCCGTGATCGTATAGTGGTTAGTACT	..........................	26/26	26/27
piR-hsa-23670	tRNA	Homo_sapiens_chr16.trna22-MetCAT	27	CGTGAGTTCGAGCCTCACACGGGGCA	..........................	26/26	26/27
piR-hsa-1280	tRNA	Homo_sapiens_chr1.trna45-GlyTCC	27	GCGTTGGTGGTATAGTGGTGAGCATA	..........................	26/26	26/27
piR-hsa-28187	tRNA	Homo_sapiens_chr15.trna1-HisGTG	26	GCCGTGATCGTATAGTGGTTAGTAC	.........................	25/25	25/26
piR-hsa-21126	tRNA	Homo_sapiens_chr17.trna35-SerAGA	26	GTAGTCGTGGCCGAGTGGTTAAGGC	.........................	25/25	25/26
piR-hsa-5936	tRNA	Homo_sapiens_chr1.trna59-GluCTC	26	TCCCTGGTGGTCTAGTGGTTAGGAT	.........................	25/25	25/26
piR-hsa-26593	tRNA	Homo_sapiens_chr11.trna8-SerGCT	32	GACGAGGTGGCCGAGTGGTTAAGGCTATGGAC	.........................x......	31/32	32/32
piR-hsa-6842	tRNA	Homo_sapiens_chr14.trna5-TyrGTA	32	TCCTTAGGTCGCTGGTTCGTTTCCGGCTCGAA	...................x............	31/32	32/32
piR-hsa-12423	tRNA	Homo_sapiens_chr16.trna1-ArgCCG	32	CAGAAGATTGAGGGTTCGTGTCCCTTCGTGGT	..................x.............	31/32	32/32
piR-hsa-23637	tRNA	Homo_sapiens_chr16.trna19-GlyGCC	32	CGGGAGGCCCGGGTTCGGTTCCCGGCCAATGC	.................:..............	31/32	32/32
piR-hsa-28322	tRNA	Homo_sapiens_chr16.trna19-GlyGCC	32	GGGAGGCCCGGGTTCGTTTCCCGGCCAATGCA	................x...............	31/32	32/32
piR-hsa-5938	tRNA	Homo_sapiens_chr1.trna59-GluCTC	32	TCCCTGGTGGTCTAGTGGTTAGGATTCGGCAC	..............................:.	31/32	32/32
piR-hsa-6147	tRNA	Homo_sapiens_chr3.trna2-ValAAC	32	TCCGTAGTGTAGTGGTTATCACGTTCGCCTGA	..............................:.	31/32	32/32
piR-hsa-26590	tRNA	Homo_sapiens_chr11.trna8-SerGCT	31	GACGAGGTGGCCGAGTGGTTAAGGCAATGGA	.........................:.....	30/31	31/31
piR-hsa-26592	tRNA	Homo_sapiens_chr11.trna8-SerGCT	31	GACGAGGTGGCCGAGTGGTTAAGGCTATGGA	.........................x.....	30/31	31/31
piR-hsa-6839	tRNA	Homo_sapiens_chr14.trna5-TyrGTA	31	TCCTTAGGTCGCTGGTTCGGTTCCGGCTCGA	...................:...........	30/31	31/31
piR-hsa-6841	tRNA	Homo_sapiens_chr14.trna5-TyrGTA	31	TCCTTAGGTCGCTGGTTCGTTTCCGGCTCGA	...................x...........	30/31	31/31
piR-hsa-27513	tRNA	Homo_sapiens_chr14.trna10-IleAAT	31	GCCAAGGTCGCGGGTTCGGTCCCCGTACGGG	..................:............	30/31	31/31
piR-hsa-23638	tRNA	Homo_sapiens_chr16.trna19-GlyGCC	31	CGGGAGGCCCGGGTTCGTTTCCCGGCCAATG	.................x.............	30/31	31/31
piR-hsa-1100	tRNA	Homo_sapiens_chr17.trna20-MetCAT	31	AGAGTTGCGCAGCGGAAGCGTGCTGGGCCCA	.....x.........................	30/31	31/31
piR-hsa-12485	tRNA	Homo_sapiens_chr17.trna20-MetCAT	31	CAGAGTCGCGCAGCGGAAGCGTGCTGGGCCC	......x........................	30/31	31/31
piR-hsa-28590	tRNA	Homo_sapiens_chr17.trna35-SerAGA	31	GTAGTCGTGGCCGAGTGGTTAAGGCTATGGA	.........................x.....	30/31	31/31
piR-hsa-28401	tRNA	Homo_sapiens_chr6.trna65-AlaAGC	31	GGGGGTGTAGCTCAGTGGTAGAGAGCGTGCT	.......................x.......	30/31	31/31
piR-hsa-28419	tRNA	Homo_sapiens_chr6.trna65-AlaAGC	31	GGGGTGTAGCTCAGTGGTAGAGAGCGTGCTT	......................x........	30/31	31/31
piR-hsa-426	tRNA	Homo_sapiens_chr7.trna3-ArgCCT	31	AAGCCAGGGATTGTGGGTTCGGGTCCCATCT	.....................:.........	30/31	31/31
piR-hsa-28184	tRNA	Homo_sapiens_chrX.trna5-IleGAT	31	GGCCGGTTAGCTCAGTTGGTAAGAGCTTGGT	..........................x....	30/31	31/31
piR-hsa-26594	tRNA	Homo_sapiens_chr11.trna8-SerGCT	32	GACGAGGTGGCCGAGTGGTTAAGGCTATGGA	.........................x.....	30/31	31/32
piR-hsa-23538	tRNA	Homo_sapiens_chr17.trna20-MetCAT	32	GCAGAGTCGCGCAGCGGAAGCGTGCTGGGCC	.......x.......................	30/31	31/32
piR-hsa-28840	tRNA	Homo_sapiens_chr10.trna4-AsnGTT	30	GTTAACCGAAAGGTTGGTGGTTCGTGCCCA	........................x.....	29/30	30/30
piR-hsa-26589	tRNA	Homo_sapiens_chr11.trna8-SerGCT	30	GACGAGGTGGCCGAGTGGTTAAGGCAATGG	.........................:....	29/30	30/30
piR-hsa-26591	tRNA	Homo_sapiens_chr11.trna8-SerGCT	30	GACGAGGTGGCCGAGTGGTTAAGGCTATGG	.........................x....	29/30	30/30
piR-hsa-6840	tRNA	Homo_sapiens_chr14.trna5-TyrGTA	30	TCCTTAGGTCGCTGGTTCGTTTCCGGCTCG	...................x..........	29/30	30/30
piR-hsa-1008	tRNA	Homo_sapiens_chr16.trna1-ArgCCG	30	AGAAGATTGAGGGTTCGTGTCCCTTCGTGG	.................x............	29/30	30/30
piR-hsa-27493	tRNA	Homo_sapiens_chr16.trna18-GlyGCC	30	GCATTGGTGGTTCAGTGGTAGAATTCTCAC	............................:.	29/30	30/30
piR-hsa-28394	tRNA	Homo_sapiens_chr17.trna15-CysGCA	30	GGGGGTATAGCTCAGTGGCAGAGCATTTGA	..................:...........	29/30	30/30
piR-hsa-6148	tRNA	Homo_sapiens_chr1.trna85-ValCAC	30	TCCGTAGTGTAGTGGTTATCACTTTCGCCT	......................x.......	29/30	30/30
piR-hsa-28400	tRNA	Homo_sapiens_chr3.trna7-CysGCA	30	GGGGGTGTAACTCAGTGGTAGAGCATTTGA	.........:....................	29/30	30/30
piR-hsa-23247	tRNA	Homo_sapiens_chr17.trna35-SerAGA	31	CCCGCGCAGGTTCGTATCCTGCCGACTACG	..............x...............	29/30	30/31
piR-hsa-6143	tRNA	Homo_sapiens_chr1.trna85-ValCAC	31	TCCGTAGTGTACTGGTTATCACGTTCGCCT	...........x..................	29/30	30/31
piR-hsa-26947	tRNA	Homo_sapiens_chr11.trna11-LysTTT	29	GAGGGTCCAGGGTTCATGTCCCTGTTCAG	................x............	28/29	29/29
piR-hsa-32170	tRNA	Homo_sapiens_chr17.trna35-SerAGA	29	GTAGTCGTGGCCGAGTGGTTAAGGCTATG	.........................x...	28/29	29/29
piR-hsa-23230	tRNA	Homo_sapiens_chr1.trna59-GluCTC	30	CCCTGGTCGTCTAGTGGTTAGGATTCGGC	.......x.....................	28/29	29/30
piR-hsa-6463	tRNA	Homo_sapiens_chr12.trna4-AspGTC	28	TCCTCATTAGTATAGTGGTGAGTATCCC	.....:......................	27/28	28/28
piR-hsa-27490	tRNA	Homo_sapiens_chr17.trna10-GlyTCC	28	GCATTGGTGGTATAGTGGTAAGCATAGC	..:.........................	27/28	28/28
piR-hsa-27492	tRNA	Homo_sapiens_chr1.trna45-GlyTCC	28	GCATTGGTGGTATAGTGGTGAGCATAGC	..:.........................	27/28	28/28
piR-hsa-23289	tRNA	Homo_sapiens_chr1.trna59-GluCTC	28	CCCTGGTAGTCTAGTGGTTAGGATTCGG	.......:....................	27/28	28/28
piR-hsa-28231	tRNA	Homo_sapiens_chr11.trna3-ArgTCT	27	GGCTCTGTTGCGCAATGGATAGCGCAT	........x..................	26/27	27/27
piR-hsa-27491	tRNA	Homo_sapiens_chr1.trna45-GlyTCC	26	GCATTGGTGGTATAGTGGTGAGCATA	..:.......................	25/26	26/26
piR-hsa-619	rRNA	rRNA_18S	29	ACAGGTCTGTGATGCCCTTAGATGTCCGG	.............................	29/29	29/29
piR-hsa-793	rRNA	rRNA_18S	30	ACCGTCGTAGTTCCGACCATAAACGATGCC	..............................	30/30	30/30
piR-hsa-3405	rRNA	rRNA_18S	31	TCACCCGGCCCGGACACGGACAGGATTGACA	...............................	31/31	31/31
piR-hsa-23248	rRNA	rRNA_18S	32	CCCGGCCCGGACACGGACAGGATTGACAGATT	................................	32/32	32/32
piR-hsa-23326	rRNA	rRNA_18S	30	CCGGCCCGGACACGGACAGGATTGACAGAT	..............................	30/30	30/30
piR-hsa-27282	rRNA	rRNA_18S	28	GCAATAACAGGTCTGTGATGCCCTTAGA	............................	28/28	28/28
piR-hsa-12789	rRNA	rRNA_5.8S	30	CATTGATCATCGACACTTCGAACGCACTTG	..............................	30/30	30/30
piR-hsa-182	rRNA	rRNA_28S	29	ACAGCAGTTGAACATGGGTCAGTCGGTCC	.............................	29/29	29/29
piR-hsa-1043	rRNA	rRNA_28S	31	AGACAGGTTAGTTTTACCCTACTGATGATGT	...............................	31/31	31/31
piR-hsa-1077	rRNA	rRNA_28S	29	AGAGAGGGGCCCGTGCCTTGGAAAGCGTC	.............................	29/29	29/29
piR-hsa-1177	rRNA	rRNA_28S	31	AGCAGGACGGTGGCCATGGAAGTCGGAATCC	...............................	31/31	31/31
piR-hsa-1191	rRNA	rRNA_28S	29	AGCAGTTGAACATGGGTCAGTCGGTCCTG	.............................	29/29	29/29
piR-hsa-1219	rRNA	rRNA_28S	27	AGCCAATGGGGCGAAGCTACCATCTGT	...........................	27/27	27/27
piR-hsa-1336	rRNA	rRNA_28S	27	AGGGGCCCGTGCCTTGGAAAGCGTCGC	...........................	27/27	27/27
piR-hsa-1731	rRNA	rRNA_28S	30	AGGTTAGTTTTACCCTACTGATGATGTGTT	..............................	30/30	30/30
piR-hsa-1872	rRNA	rRNA_28S	28	ATCAGACCCCAGAAAAGGTGTTGGTTGA	............................	28/28	28/28
piR-hsa-1873	rRNA	rRNA_28S	29	ATCAGACCCCAGAAAAGGTGTTGGTTGAT	.............................	29/29	29/29
piR-hsa-2117	rRNA	rRNA_28S	31	ATTTGGTGTATGTGCTTGGCTGAGGAGCCAA	...............................	31/31	31/31
piR-hsa-2153	rRNA	rRNA_28S	26	CAACAAGTACCGTAAGGGAAAGTTGA	..........................	26/26	26/26
piR-hsa-3645	rRNA	rRNA_28S	26	TCAGACATTTGGTGTATGTGCTTGGC	..........................	26/26	26/26
piR-hsa-9010	rRNA	rRNA_28S	26	TGAACATGGGTCAGTCGGTCCTGAGA	..........................	26/26	26/26
piR-hsa-11080	rRNA	rRNA_28S	29	TGAGGAGCCAATGGGGCGAAGCTACCATC	.............................	29/29	29/29
piR-hsa-12454	rRNA	rRNA_28S	27	CAGACCCCAGAAAAGGTGTTGGTTGAT	...........................	27/27	27/27
piR-hsa-12525	rRNA	rRNA_28S	28	CAGCAGTTGAACATGGGTCAGTCGGTCC	............................	28/28	28/28
piR-hsa-12682	rRNA	rRNA_28S	28	CAGGTTAGTTTTACCCTACTGATGATGT	............................	28/28	28/28
piR-hsa-12719	rRNA	rRNA_28S	26	CAGTTGAACATGGGTCAGTCGGTCCT	..........................	26/26	26/26
piR-hsa-14870	rRNA	rRNA_28S	28	TGCCATGGTAATCCTGCTCAGTACGAGA	............................	28/28	28/28
piR-hsa-15215	rRNA	rRNA_28S	30	TGCCTAGTGGGCCACTTTTGGTAAGCAGAA	..............................	30/30	30/30
piR-hsa-18905	rRNA	rRNA_28S	27	TGGGAATGCAGCCCAAAGCGGGTGGTA	...........................	27/27	27/27
piR-hsa-20613	rRNA	rRNA_28S	31	TGGTGTATGTGCTTGGCTGAGGAGCCAATGG	...............................	31/31	31/31
piR-hsa-23533	rRNA	rRNA_28S	31	CGCACGTGTTAGGACCCGAAAGATGGTGAAC	...............................	31/31	31/31
piR-hsa-25046	rRNA	rRNA_28S	27	TTCTGGGTCGGGGTTTCGTACGTAGCA	...........................	27/27	27/27
piR-hsa-25786	rRNA	rRNA_28S	27	TTGGTGTATGTGCTTGGCTGAGGAGCC	...........................	27/27	27/27
piR-hsa-26399	rRNA	rRNA_28S	28	GAATGCAGCCCAAAGCGGGTGGTAAACT	............................	28/28	28/28
piR-hsa-26754	rRNA	rRNA_28S	31	GAGAGGGGCCCGTGCCTTGGAAAGCGTCGCG	...............................	31/31	31/31
piR-hsa-26946	rRNA	rRNA_28S	29	GAGGGGCCCGTGCCTTGGAAAGCGTCGCG	.............................	29/29	29/29
piR-hsa-28212	rRNA	rRNA_28S	30	GGCGGGAGTAACTATGACTCTCTTAAGGTA	..............................	30/30	30/30
piR-hsa-28382	rRNA	rRNA_28S	26	GGGGCGAAGCTACCATCTGTGGGATT	..........................	26/26	26/26
piR-hsa-28478	rRNA	rRNA_28S	29	GGTCAGTCGGTCCTGAGAGATGGGCGAGC	.............................	29/29	29/29
piR-hsa-28525	rRNA	rRNA_28S	32	GGTTAGTTTTACCCTACTGATGATGTGTTGTT	................................	32/32	32/32
piR-hsa-28634	rRNA	rRNA_28S	31	GTCCGGTGCGGAGTGCCCTTCGTCCTGGGAA	...............................	31/31	31/31
piR-hsa-28646	rRNA	rRNA_28S	28	GTCGGGTTGCTTGGGAATGCAGCCCAAA	............................	28/28	28/28
piR-hsa-23317	rRNA	rRNA_5S	31	CCGCCTGGGAATACCGGGTGCTGTAGGCTT	..............................	30/30	30/31
piR-hsa-24085	rRNA	rRNA_28S	29	TGGGAATGCAGCCCAAAGCGGGTGGTAA	............................	28/28	28/29
piR-hsa-26747	rRNA	rRNA_28S	28	GAGAGAGGGGCCCGTGCCTTGGAAAGTG	..........................:.	27/28	28/28
piR-hsa-23617	rRNA	rRNA_28S	28	GGCGGTGGCGGCGGCGGCGGCGGGACC	.....:.....................	26/27	27/28
piR-hsa-28385	rRNA	rRNA_28S	26	GGGGCGGCGGCGGCGGTGGCGGTGGC	................:.........	25/26	26/26
piR-hsa-672	snoRNA	CDBOXsnoRNA_14q(0)	26	ACCAATGATGAGACAGTGTTTATGAA	..........................	26/26	26/26
piR-hsa-26523	snoRNA	CDBOXsnoRNA_14q(0)	27	GACCAATGATGAGACAGTGTTTATGAA	...........................	27/27	27/27
piR-hsa-26525	snoRNA	CDBOXsnoRNA_14q(0)	28	GACCAATGATGAGACAGTGTTTATGAAC	............................	28/28	28/28
piR-hsa-26529	snoRNA	CDBOXsnoRNA_14q(I-3)	30	GACCAATGATGAGTATTCTGGGGTGTCTGA	..............................	30/30	30/30
piR-hsa-26530	snoRNA	CDBOXsnoRNA_14q(I-3)	31	GACCAATGATGAGTATTCTGGGGTGTCTGAA	...............................	31/31	31/31
piR-hsa-673	snoRNA	CDBOXsnoRNA_14q(I-8)	26	ACCAATGATGAGATTGGAGGGTGTCT	..........................	26/26	26/26
piR-hsa-674	snoRNA	CDBOXsnoRNA_14q(I-8)	30	ACCAATGATGAGATTGGAGGGTGTCTGAAT	..............................	30/30	30/30
piR-hsa-26526	snoRNA	CDBOXsnoRNA_14q(I-8)	30	GACCAATGATGAGATTGGAGGGTGTCTGAA	..............................	30/30	30/30
piR-hsa-26527	snoRNA	CDBOXsnoRNA_14q(I-8)	31	GACCAATGATGAGATTGGAGGGTGTCTGAAT	...............................	31/31	31/31
piR-hsa-1861	snoRNA	CDBOXsnoRNA_14q(I-9)	27	ATCAATGATGAGTACCCTGGGGTGTCT	...........................	27/27	27/27
piR-hsa-22905	snoRNA	CDBOXsnoRNA_14q(II-1)	28	CGGTGAATACAGGTCTGGAAGTCTGAGG	............................	28/28	28/28
piR-hsa-26570	snoRNA	CDBOXsnoRNA_14q(II-1)	31	GACCTATGATGATGACTGGTGGCGTATGAGT	...............................	31/31	31/31
piR-hsa-26606	snoRNA	CDBOXsnoRNA_14q(II-1)	31	GACGGTGAATACAGGTCTGGAAGTCTGAGGT	...............................	31/31	31/31
piR-hsa-23523	snoRNA	CDBOXsnoRNA_14q(II-22)	28	CGATGATGACTACCGGTGGCGTATGAGT	............................	28/28	28/28
piR-hsa-27065	snoRNA	CDBOXsnoRNA_14q(II-22)	31	GATCGATGATGACTACCGGTGGCGTATGAGT	...............................	31/31	31/31
piR-hsa-26441	snoRNA	CDBOXsnoRNA_14q(II-23)	30	GACAATGAATACGTGTCTGGAACTCTGAGG	..............................	30/30	30/30
piR-hsa-26522	snoRNA	CDBOXsnoRNA_14q(II-3)	31	GACCAATGATGACCACTGGTGGCGTTTGAGT	...............................	31/31	31/31
piR-hsa-2129	snoRNA	CDBOXsnoRNA_HBI-43	26	CAAAGATGAGTGGTGAAAATCTGATC	..........................	26/26	26/26
piR-hsa-3178	snoRNA	CDBOXsnoRNA_HBI-43	29	TCACAAAGATGAGTGGTGAAAATCTGATC	.............................	29/29	29/29
piR-hsa-12206	snoRNA	CDBOXsnoRNA_HBI-43	28	CACAAAGATGAGTGGTGAAAATCTGATC	............................	28/28	28/28
piR-hsa-23786	snoRNA	CDBOXsnoRNA_HBI-43	30	CTCACAAAGATGAGTGGTGAAAATCTGATC	..............................	30/30	30/30
piR-hsa-10631	snoRNA	CDBOXsnoRNA_HBII-166	27	TGAGAGTGATGAGTTGCACACTGGTGG	...........................	27/27	27/27
piR-hsa-26758	snoRNA	CDBOXsnoRNA_HBII-166	26	GAGAGTGATGAGTTGCACACTGGTGG	..........................	26/26	26/26
piR-hsa-1361	snoRNA	CDBOXsnoRNA_HBII-202	26	ATCGCTGTACGGCCTTGATGAAAGCA	..........................	26/26	26/26
piR-hsa-3200	snoRNA	CDBOXsnoRNA_HBII-239	29	TCACAATGCTGACACTCAAACTGCTGACA	.............................	29/29	29/29
piR-hsa-32163	snoRNA	CDBOXsnoRNA_HBII-239	28	CACAATGCTGACACTCAAACTGCTGACA	............................	28/28	28/28
piR-hsa-32172	snoRNA	CDBOXsnoRNA_HBII-239	28	TCACAATGCTGACACTCAAACTGCTGAC	............................	28/28	28/28
piR-hsa-32180	snoRNA	CDBOXsnoRNA_HBII-239	27	TCACAATGCTGACACTCAAACTGCTGA	...........................	27/27	27/27
piR-hsa-32256	snoRNA	CDBOXsnoRNA_HBII-239	26	CACAATGCTGACACTCAAACTGCTGA	..........................	26/26	26/26
piR-hsa-32260	snoRNA	CDBOXsnoRNA_HBII-239	27	CACAATGCTGACACTCAAACTGCTGAC	...........................	27/27	27/27
piR-hsa-24360	snoRNA	CDBOXsnoRNA_HBII-251	27	TTCACTGATGAGAGCATTGTTCTGAGC	...........................	27/27	27/27
piR-hsa-28845	snoRNA	CDBOXsnoRNA_HBII-251	28	GTTCACTGATGAGAGCATTGTTCTGAGC	............................	28/28	28/28
piR-hsa-28846	snoRNA	CDBOXsnoRNA_HBII-251	30	GTTCACTGATGAGAGCATTGTTCTGAGCCA	..............................	30/30	30/30
piR-hsa-32176	snoRNA	CDBOXsnoRNA_HBII-251	25	CACTGATGAGAGCATTGTTCTGAGC	.........................	25/25	25/25
piR-hsa-32198	snoRNA	CDBOXsnoRNA_HBII-251	26	GTTCACTGATGAGAGCATTGTTCTGA	..........................	26/26	26/26
piR-hsa-32199	snoRNA	CDBOXsnoRNA_HBII-251	25	TTCACTGATGAGAGCATTGTTCTGA	.........................	25/25	25/25
piR-hsa-26872	snoRNA	CDBOXsnoRNA_HBII-289	27	GAGGAATGATGACAAGAAAAGGCCGAA	...........................	27/27	27/27
piR-hsa-23822	snoRNA	CDBOXsnoRNA_HBII-296A	32	CTCAGTGATGCAATCTCTGTGTGGTTCTGAGA	................................	32/32	32/32
piR-hsa-317	snoRNA	CDBOXsnoRNA_HBII-419	30	AAATGCAGTGTGGAACACAATGAACTGAAC	..............................	30/30	30/30
piR-hsa-515	snoRNA	CDBOXsnoRNA_HBII-419	29	AATGCAGTGTGGAACACAATGAACTGAAC	.............................	29/29	29/29
piR-hsa-1944	snoRNA	CDBOXsnoRNA_HBII-419	28	ATGCAGTGTGGAACACAATGAACTGAAC	............................	28/28	28/28
piR-hsa-32157	snoRNA	CDBOXsnoRNA_HBII-419	27	TGCAGTGTGGAACACAATGAACTGAAC	...........................	27/27	27/27
piR-hsa-32196	snoRNA	CDBOXsnoRNA_HBII-419	27	ATGCAGTGTGGAACACAATGAACTGAA	...........................	27/27	27/27
piR-hsa-32261	snoRNA	CDBOXsnoRNA_HBII-419	26	GCAGTGTGGAACACAATGAACTGAAC	..........................	26/26	26/26
piR-hsa-32522	snoRNA	CDBOXsnoRNA_HBII-419	25	ATGCAGTGTGGAACACAATGAACTG	.........................	25/25	25/25
piR-hsa-32588	snoRNA	CDBOXsnoRNA_HBII-419	25	CAGTGTGGAACACAATGAACTGAAC	.........................	25/25	25/25
piR-hsa-7549	snoRNA	CDBOXsnoRNA_HBII-429	26	TCTACTGAACTGCCATGAGGAAACTG	..........................	26/26	26/26
piR-hsa-23884	snoRNA	CDBOXsnoRNA_HBII-429	29	CTCTACTGAACTGCCATGAGGAAACTGCC	.............................	29/29	29/29
piR-hsa-32220	snoRNA	CDBOXsnoRNA_HBII-429	24	TCTACTGAACTGCCATGAGGAAAC	........................	24/24	24/24
piR-hsa-32538	snoRNA	CDBOXsnoRNA_HBII-429	23	CTACTGAACTGCCATGAGGAAAC	.......................	23/23	23/23
piR-hsa-32765	snoRNA	CDBOXsnoRNA_HBII-429	25	TCTACTGAACTGCCATGAGGAAACT	.........................	25/25	25/25
piR-hsa-28851	snoRNA	CDBOXsnoRNA_HBII-436	30	GTTCATGATGACACAGGACCTTGTCTGAAC	..............................	30/30	30/30
piR-hsa-27283	snoRNA	CDBOXsnoRNA_HBII-55	31	GCAATCACTGATGTCTCCATGTCTCTGAGCA	...............................	31/31	31/31
piR-hsa-2138	snoRNA	CDBOXsnoRNA_mgh18S-121	29	CAAAGTGATTGGTACCTCGTTGTCTGATG	.............................	29/29	29/29
piR-hsa-1338	snoRNA	CDBOXsnoRNA_mgh28S-2411	30	AGGGGCTGAATGAAAATGGCCTTTCTGAAC	..............................	30/30	30/30
piR-hsa-5370	snoRNA	CDBOXsnoRNA_mgU6-53	31	TCCCAATGATGAGTTGCCATGCTAATACTGA	...............................	31/31	31/31
piR-hsa-23293	snoRNA	CDBOXsnoRNA_mgU6-53B	30	CCCTGTGATGAGTTGCCATGCTAATACGGA	..............................	30/30	30/30
piR-hsa-1250	snoRNA	CDBOXsnoRNA_snR38A	32	AGCCTATGATGGTTAGTTATCCCTGTCTGAAA	................................	32/32	32/32
piR-hsa-26039	snoRNA	CDBOXsnoRNA_snR38B	28	TTTCTGTGTGGAATTTGAATATCTGAAA	............................	28/28	28/28
piR-hsa-28629	snoRNA	CDBOXsnoRNA_snR38B	32	GTCCATGATGATTTCAAGTTATCCCTGTCTGA	................................	32/32	32/32
piR-hsa-17804	snoRNA	CDBOXsnoRNA_U103	30	TGGCAATGATGACCCACTTGCCCTCACTGA	..............................	30/30	30/30
piR-hsa-24775	snoRNA	CDBOXsnoRNA_U15A	30	TTCGATGAAGAGATGATGACGAGTCTGACT	..............................	30/30	30/30
piR-hsa-26371	snoRNA	CDBOXsnoRNA_U16	28	GAAGGTTGACGAAAATTCTTACTGAGCA	............................	28/28	28/28
piR-hsa-17560	snoRNA	CDBOXsnoRNA_U20	26	TGGATATGATGACTGATTACCTGAGA	..........................	26/26	26/26
piR-hsa-23662	snoRNA	CDBOXsnoRNA_U34	27	CGTCCATGATGTTCCGCAACTACCTAC	...........................	27/27	27/27
piR-hsa-23663	snoRNA	CDBOXsnoRNA_U34	28	CGTCCATGATGTTCCGCAACTACCTACA	............................	28/28	28/28
piR-hsa-28117	snoRNA	CDBOXsnoRNA_U35A	26	GGCAGATGATGTCCTTATCTCACGAT	..........................	26/26	26/26
piR-hsa-14419	snoRNA	CDBOXsnoRNA_U36C	32	TGCCAATGATGGTTAAGAATTTCTTCACCTGA	................................	32/32	32/32
piR-hsa-1742	snoRNA	CDBOXsnoRNA_U38B	28	AGTAAGTGAAGATAAAGTGTGTCTGAGG	............................	28/28	28/28
piR-hsa-28299	snoRNA	CDBOXsnoRNA_U41	29	GGGAAGTGATGACACCTGTGACTGTTGAT	.............................	29/29	29/29
piR-hsa-963	snoRNA	CDBOXsnoRNA_U42B	31	ACTTGTGATGTCTTCAAAGGAACCACTGATG	...............................	31/31	31/31
piR-hsa-952	snoRNA	CDBOXsnoRNA_U43	28	ACTGTGTGCTGATTGTCACGTTCTGATT	............................	28/28	28/28
piR-hsa-1834	snoRNA	CDBOXsnoRNA_U49A	30	ATAACTGACGAAGACTACTCCTGTCTGATT	..............................	30/30	30/30
piR-hsa-1823	snoRNA	CDBOXsnoRNA_U51	30	AGTTCGTGATGGATTTGCTTTTTTCTGATT	..............................	30/30	30/30
piR-hsa-18285	snoRNA	CDBOXsnoRNA_U54	29	TGGCGATGAGGAGGTACCTATTGTGTTGA	.............................	29/29	29/29
piR-hsa-18286	snoRNA	CDBOXsnoRNA_U54	31	TGGCGATGAGGAGGTACCTATTGTGTTGAGT	...............................	31/31	31/31
piR-hsa-18287	snoRNA	CDBOXsnoRNA_U54	32	TGGCGATGAGGAGGTACCTATTGTGTTGAGTA	................................	32/32	32/32
piR-hsa-17444	snoRNA	CDBOXsnoRNA_U57	29	TGGAGGTGATGAACTGTCTGAGCCTGACC	.............................	29/29	29/29
piR-hsa-28019	snoRNA	CDBOXsnoRNA_U57	28	GGAGGTGATGAACTGTCTGAGCCTGACC	............................	28/28	28/28
piR-hsa-23992	snoRNA	CDBOXsnoRNA_U58A	31	CTGCAGTGATGACTTTCTTAGGACACCTTTG	...............................	31/31	31/31
piR-hsa-24015	snoRNA	CDBOXsnoRNA_U58B	32	CTGCGATGATGGCATTTCTTAGGACACCTTTG	................................	32/32	32/32
piR-hsa-25447	snoRNA	CDBOXsnoRNA_U58C	31	TTGCTGTGATGACTATCTTAGGACACCTTTG	...............................	31/31	31/31
piR-hsa-28318	snoRNA	CDBOXsnoRNA_U62B	29	GGGAGATGAAGAGGACAGTGACTGAGAGA	.............................	29/29	29/29
piR-hsa-993	snoRNA	CDBOXsnoRNA_U63	28	AGAACGTGTGGAAAACTAATGACTGAGC	............................	28/28	28/28
piR-hsa-820	snoRNA	CDBOXsnoRNA_U82	29	ACCTGATGTTACATTGTAGTGTGCTGATG	.............................	29/29	29/29
piR-hsa-32236	snoRNA	CDBOXsnoRNA_U82	28	CCTGATGTTACATTGTAGTGTGCTGATG	............................	28/28	28/28
piR-hsa-3961	snoRNA	CDBOXsnoRNA_U83B	28	TCAGTGATGAGGCCTGGAATGTGCGCTG	............................	28/28	28/28
piR-hsa-28847	snoRNA	CDBOXsnoRNA_U83B	29	GTTCAGTGATGAGGCCTGGAATGTGCGCT	.............................	29/29	29/29
piR-hsa-28848	snoRNA	CDBOXsnoRNA_U83B	30	GTTCAGTGATGAGGCCTGGAATGTGCGCTG	..............................	30/30	30/30
piR-hsa-28849	snoRNA	CDBOXsnoRNA_U83B	31	GTTCAGTGATGAGGCCTGGAATGTGCGCTGG	...............................	31/31	31/31
piR-hsa-28850	snoRNA	CDBOXsnoRNA_U83B	32	GTTCAGTGATGAGGCCTGGAATGTGCGCTGGG	................................	32/32	32/32
piR-hsa-1710	snoRNA	CDBOXsnoRNA_U84	26	AGGTGAGCGCTTTGCGCAGTGATGAC	..........................	26/26	26/26
piR-hsa-1711	snoRNA	CDBOXsnoRNA_U84	29	AGGTGAGCGCTTTGCGCAGTGATGACCCT	.............................	29/29	29/29
piR-hsa-23216	snoRNA	HACA_snoRNA_ACA21	27	CCCCCTTTTAAAAGCACTCAATGGGCC	...........................	27/27	27/27
piR-hsa-1359	snoRNA	HACA_snoRNA_ACA3	32	ATCGAGGCTAGAGTCACGCTTGGGTATCGGCT	................................	32/32	32/32
piR-hsa-24000	snoRNA	HACA_snoRNA_ACA31	28	CTGCATCCACTGATAGACCTTGAACAAT	............................	28/28	28/28
piR-hsa-6496	snoRNA	HACA_snoRNA_ACA38	30	TCCTCCTACAAAGGCGTGTCTGTGGTTCCC	..............................	30/30	30/30
piR-hsa-13940	snoRNA	HACA_snoRNA_ACA5	30	TGCAGCCGTGTCAAATTCAGTACCTGTCCT	..............................	30/30	30/30
piR-hsa-26803	snoRNA	HACA_snoRNA_ACA54	26	GAGCACTGTTCGTAACCCGTTAGCCT	..........................	26/26	26/26
piR-hsa-28345	snoRNA	HACA_snoRNA_ACA58	28	GGGCATACTCGTAGACCTTGCCTGACTG	............................	28/28	28/28
piR-hsa-28593	snoRNA	HACA_snoRNA_ACA61	32	GTATATGGCATGTGGGCTAGTTTCAGACAGGT	................................	32/32	32/32
piR-hsa-32375	snoRNA	Cajal_snoRNA_U87	27	GTCGATGATGATTGGTAAAAGGTCTGA	...........................	27/27	27/27
piR-hsa-32580	snoRNA	Cajal_snoRNA_U87	28	GTCGATGATGATTGGTAAAAGGTCTGAT	............................	28/28	28/28
piR-hsa-18348	snoRNA	Cajal_snoRNA_U88	30	TGGCTATGATCTGCCTTGTTCAAGCTGAGA	..............................	30/30	30/30
piR-hsa-23823	snoRNA	CDBOXsnoRNA_HBII-296A	32	CTCAGTGATGCAATCTCTGTGTGGTTCTGAG	...............................	31/31	31/32
piR-hsa-27615	snoRNA	CDBOXsnoRNA_mgU6-53B	32	CCCCTGTGATGAGTTGCCATGCTAATACGGA	...............................	31/31	31/32
piR-hsa-30293	snoRNA	CDBOXsnoRNA_14q(I-8)	31	ACCAATGATGAGATTGGAGGGTGTCTGAAT	..............................	30/30	30/31
piR-hsa-18860	snoRNA	CDBOXsnoRNA_U41	30	TGGGAAGTGATGACACCTGTGACTGTTGA	.............................	29/29	29/30
piR-hsa-28209	snoRNA	CDBOXsnoRNA_U54	30	GGCGATGAGGAGGTACCTATTGTGTTGAG	.............................	29/29	29/30
piR-hsa-28319	snoRNA	CDBOXsnoRNA_U62B	30	GGGAGATGAAGAGGACAGTGACTGAGAGA	.............................	29/29	29/30
piR-hsa-28487	snoRNA	Cajal_snoRNA_U87	30	GGTCGATGATGATTGGTAAAAGGTCTGAT	.............................	29/29	29/30
piR-hsa-26524	snoRNA	CDBOXsnoRNA_14q(0)	28	GACCAATGATGAGACAGTGTTTATGAA	...........................	27/27	27/28
piR-hsa-14647	snoRNA	CDBOXsnoRNA_U24	28	TGCTATCTGAGAGATGGTGATGACATT	...........................	27/27	27/28
piR-hsa-21353	snoRNA	CDBOXsnoRNA_U34	28	GTCCATGATGTTCCGCAACTACCTACA	...........................	27/27	27/28
piR-hsa-30292	snoRNA	CDBOXsnoRNA_14q(I-8)	27	ACCAATGATGAGATTGGAGGGTGTCT	..........................	26/26	26/27
piR-hsa-23821	snoRNA	CDBOXsnoRNA_HBII-296A	32	CTCAGTGATGCAATCTCTGTGTGGTTCTGAAA	..............................:.	31/32	32/32
piR-hsa-26528	snoRNA	CDBOXsnoRNA_14q(I-3)	31	GACCAATGATGAGTATTCCGGGGTGTCTGAA	..................:............	30/31	31/31
piR-hsa-32158	YRNA	Y4	24	CCCCACTGCTAAATTTGACTGGCT	........................	24/24	24/24
piR-hsa-32159	YRNA	Y4	26	CCCCCCACTGCTAAATTTGACTGGCT	..........................	26/26	26/26
piR-hsa-32160	YRNA	Y4	23	CCCCCACTGCTAAATTTGACTGG	.......................	23/23	23/23
piR-hsa-32161	YRNA	Y4	24	CCCCCCACTGCTAAATTTGACTGG	........................	24/24	24/24
piR-hsa-32162	YRNA	Y4	25	CCCCCCACTGCTAAATTTGACTGGC	.........................	25/25	25/25
piR-hsa-32167	YRNA	Y4	25	CCCCCACTGCTAAATTTGACTGGCT	.........................	25/25	25/25
piR-hsa-32179	YRNA	Y4	24	CCCCCACTGCTAAATTTGACTGGC	........................	24/24	24/24
piR-hsa-32187	YRNA	Y4	23	CCCCCCACTGCTAAATTTGACTG	.......................	23/23	23/23
piR-hsa-23209	YRNA	Y4	27	CCCCCCACTGCTAAATTTGACTGGCT	..........................	26/26	26/27
piR-hsa-32182	YRNA	Y4	26	CCCCCACTGCTAAATTTGACTGGCT	.........................	25/25	25/26
piR-hsa-32195	YRNA	Y4	25	CCCCCCACTGCTAAATTTGACTGG	........................	24/24	24/25
piR-hsa-32235	YRNA	Y4	24	CCCCCACTGCTAAATTTGACTGG	.......................	23/23	23/24
piR-hsa-32186	YRNA	Y4	23	CCCCACTGCTAAATTTGACTGG	......................	22/22	22/23
piR-hsa-23210	YRNA	Y4	26	CCCCCCACTGCTAAATTTGACTGGTT	........................:.	25/26	26/26
piR-hsa-32238	YRNA	Y4	25	CCCCCACTGCTAAATTTGACTGGTT	.......................:.	24/25	25/25
piR-hsa-1848	mt_rRNA	MT_rRNA-12S	26	ATAGGTTTGGTCCTAGCCTTTCTATT	..........................	26/26	26/26
piR-hsa-1849	mt_rRNA	MT_rRNA-12S	32	ATAGGTTTGGTCCTAGCCTTTCTATTAGCTCT	................................	32/32	32/32
piR-hsa-12275	mt_rRNA	MT_rRNA-12S	27	CACATGCAAGCATCCCCGTTCCAGTGA	...........................	27/27	27/27
piR-hsa-23555	mt_rRNA	MT_rRNA-12S	31	CGCCATCTTCAGCAAACCCTGATGAAGGCTA	...............................	31/31	31/31
piR-hsa-27007	mt_rRNA	MT_rRNA-12S	27	GAGTAGAGTGCTTAGTTGAACAGGGCC	...........................	27/27	27/27
piR-hsa-1847	mt_rRNA	MT_rRNA-16S	28	ATAGGGTTTACGACCTCGATGTTGGATC	............................	28/28	28/28
piR-hsa-2154	mt_rRNA	MT_rRNA-16S	30	CAACAATAGGGTTTACGACCTCGATGTTGG	..............................	30/30	30/30
piR-hsa-2155	mt_rRNA	MT_rRNA-16S	31	CAACAATAGGGTTTACGACCTCGATGTTGGA	...............................	31/31	31/31
piR-hsa-23919	mt_rRNA	MT_rRNA-16S	27	CTGAACTCCTCACACCCAATTGGACCA	...........................	27/27	27/27
piR-hsa-26492	mt_rRNA	MT_rRNA-16S	29	GACATCCCGATGGTGCAGCCGCTATTAAA	.............................	29/29	29/29
piR-hsa-27728	mt_rRNA	MT_rRNA-16S	31	GCTAAAAGAGCACACCCGTCTATGTAGCAAA	...............................	31/31	31/31
piR-hsa-27729	mt_rRNA	MT_rRNA-16S	26	GCTAAACCTAGCCCCAAACCCACTCC	..........................	26/26	26/26
piR-hsa-27730	mt_rRNA	MT_rRNA-16S	27	GCTAAACCTAGCCCCAAACCCACTCCA	...........................	27/27	27/27
piR-hsa-28205	mt_rRNA	MT_rRNA-16S	29	GGCGACAAACCTACCGAGCCTGGTGATAG	.............................	29/29	29/29
piR-hsa-27731	mt_rRNA	MT_rRNA-16S	31	GCTAAACCTAGCCCCAAACCCACTCCACCCT	.............................:.	30/31	31/31
piR-hsa-26925	mt_rRNA	MT_rRNA-16S	30	GAGGCGGGCATGACACAGCAAGACGAGAAG	...........:..................	29/30	30/30
piR-hsa-7116	mt_rRNA	MT_rRNA-12S	27	TCGAAGGTGGATTTAGCAGTAAACTGA	.........................:.	26/27	27/27
piR-hsa-20266	mt_tRNA	mGlu	27	TGGTCGTGGTTGTAGTCCGTGCGAGAA	...........................	27/27	27/27
piR-hsa-9491	mt_tRNA	mHis	32	TGAATCTGACAACAGAGGCTTACGACCCCTTA	................................	32/32	32/32
piR-hsa-21622	mt_tRNA	mHis	31	TGTGAATCTGACAACAGAGGCTTACGACCCC	...............................	31/31	31/31
piR-hsa-28875	mt_tRNA	mPhe	31	GTTTAGACGGGCTCACATCACCCCATAAACA	...............................	31/31	31/31
piR-hsa-28841	mt_tRNA	mLeu2	31	GTTAAGATGGCAGAGCCCGGTAATCGCATAA	...............................	31/31	31/31
piR-hsa-20616	mt_tRNA	mThr	26	TCCTTGTAGTATAAACTAATACACCA	..........................	26/26	26/26
piR-hsa-15022	mt_tRNA	mSer1	29	TGCCCCCATGTCTAACAACATGGCTTTCT	.............................	29/29	29/29
piR-hsa-15023	mt_tRNA	mSer1	31	TGCCCCCATGTCTAACAACATGGCTTTCTCA	...............................	31/31	31/31
piR-hsa-26684	mt_tRNA	mSer1	29	GAGAAAGCTCACAAGAACTGCTAACTCAT	.............................	29/29	29/29
piR-hsa-26685	mt_tRNA	mSer1	30	GAGAAAGCTCACAAGAACTGCTAACTCATG	..............................	30/30	30/30
piR-hsa-26686	mt_tRNA	mSer1	31	GAGAAAGCTCACAAGAACTGCTAACTCATGC	...............................	31/31	31/31
piR-hsa-12487	mt_tRNA	mVal	31	CAGAGTGTAGCTTAACACAAAGCACCCAACT	...............................	31/31	31/31
piR-hsa-12488	mt_tRNA	mVal	32	CAGAGTGTAGCTTAACACAAAGCACCCAACT	...............................	31/31	31/32
piR-hsa-26681	mt_tRNA	mSer1	29	GAGAAAGCTCACAAGAACTGCTAACTCA	............................	28/28	28/29
piR-hsa-11362	miRNA	hsa-let-7c	32	TGAGGTAGTAGGTTGTATGGTT	......................	22/22	22/22
piR-hsa-11361	miRNA	hsa-let-7a-5p	30	TGAGGTAGTAGGTTGTATAGTT	......................	22/22	22/22
piR-hsa-11360	miRNA	hsa-let-7f-5p	32	TGAGGTAGTAGATTGTATAGTT	......................	22/22	22/22
piR-hsa-29714	miRNA	hsa-miR-18a-5p	27	TAAGGTGCATCTAGTGCAGATAG	.......................	23/23	23/23
piR-hsa-29715	miRNA	hsa-miR-18a-5p	29	TAAGGTGCATCTAGTGCAGATAG	.......................	23/23	23/23
piR-hsa-29716	miRNA	hsa-miR-18a-5p	30	TAAGGTGCATCTAGTGCAGATAG	.......................	23/23	23/23
piR-hsa-26131	miRNA	hsa-miR-182-5p	32	TTTGGCAATGGTAGAACTCACACT	........................	24/24	24/24
piR-hsa-29218	miRNA	hsa-miR-106b-5p	31	TAAAGTGCTGACAGTGCAGAT	.....................	21/21	21/21
piR-hsa-22843	miRNA	hsa-miR-34b-5p	30	TNGGCAGTGTCATTAGCTGATTG	.X.....................	22/22	23/23
piR-hsa-31830	miRNA	hsa-miR-34b-5p	29	TAGGCAGTGTCATTAGCTGATTG	.......................	23/23	23/23
piR-hsa-1556	miRNA	hsa-miR-449b-5p	28	AGGCAGTGTATTGTTAGCTGGC	......................	22/22	22/22
piR-hsa-22842	miRNA	hsa-miR-449c-5p	28	TNGGCAGTGTATTGCTAGCGGCTGT	.X.......................	24/24	25/25
piR-hsa-12759	miRNA	hsa-miR-3607-3p	26	ACTGTAAACGCTTTCTGATG	....................	20/20	20/20
piR-hsa-456	miRNA	hsa-miR-449c-5p	28	AGGCAGTGTATTGCTAGCGGCTGT	........................	24/24	24/25
piR-hsa-9460	miRNA	hsa-miR-5585-3p	31	TGAATAGCTGGGACTACAGGT	.....................	21/21	21/22
piR-hsa-26543	miRNA	hsa-miR-5096	32	GTTTCACCATGTTGGCCAGGC	...............:.....	20/21	21/21
piR-hsa-26732	miRNA	hsa-miR-5096	30	GTTCCACCATGTTGGTCAGGC	...:.................	20/21	21/21
piR-hsa-6647	miRNA	hsa-miR-1233	27	TGAGCCCTGTCCTCCTGCAG	...............:....	19/20	20/20
piR-hsa-32062	miRNA	hsa-miR-548aw	26	GTGCAAAAGTAATCACGGT	..........x........	18/19	19/20
